# Supplementary material for: ﻿Four new araneogenous species and a new genus in Hypocreales (Clavicipitaceae, Cordycipitaceae) from the karst region of China
Source: MycoKeys. 2025 Jan 23;112:335–59. doi: 10.3897/mycokeys.112.140799 (PMC11783087; doi:10.3897/mycokeys.112.140799)
Supplement: XML Treatment for Chlorocillium guizhouense [file mycokeys.112.140799-treatment1.xml]

<!DOCTYPE tp:taxon-treatment
  PUBLIC "-//TaxonX//DTD Taxonomic Treatment Publishing DTD v0 20100105//EN" "tax-treatment-NSO.dtd">
<tp:taxon-treatment xmlns:tp="http://www.plazi.org/taxpub"><tp:treatment-meta><kwd-group><label>Taxon classification</label><kwd>
                  <named-content content-type="kingdom">Fungi</named-content>
                </kwd><kwd>
                  <named-content content-type="order">Hypocreales</named-content>
                </kwd><kwd>
                  <named-content content-type="family">Clavicipitaceae</named-content>
                </kwd></kwd-group><mixed-citation publication-type="journal"><person-group><name><surname>Chen</surname><given-names>Wan-Hao</given-names></name><name><surname>Li</surname><given-names>Dan</given-names></name><name><surname>Shu</surname><given-names>Hui-Lin</given-names></name><name><surname>Liang</surname><given-names>Jian-Dong</given-names></name><name><surname>Zhao</surname><given-names>Jie-Hong</given-names></name><name><surname>Tian</surname><given-names>Wei-Yi</given-names></name><name><surname>Han</surname><given-names>Yan-Feng</given-names></name></person-group><article-title>﻿Four new araneogenous species and a new genus in <tp:taxon-name><tp:taxon-name-part taxon-name-part-type="order">Hypocreales</tp:taxon-name-part></tp:taxon-name> (<tp:taxon-name><tp:taxon-name-part taxon-name-part-type="family">Clavicipitaceae</tp:taxon-name-part></tp:taxon-name>, <tp:taxon-name><tp:taxon-name-part taxon-name-part-type="family">Cordycipitaceae</tp:taxon-name-part></tp:taxon-name>) from the karst region of China</article-title><source>MycoKeys</source><day>23</day><month>01</month><year>2025</year><volume>112</volume><fpage>335</fpage><lpage>359</lpage><pub-id pub-id-type="doi">10.3897/mycokeys.112.140799</pub-id></mixed-citation></tp:treatment-meta><tp:nomenclature><label>﻿</label><tp:taxon-name>
                <object-id xmlns:xlink="http://www.w3.org/1999/xlink" content-type="arpha" xlink:type="simple">D7125E89-1B5B-5137-BDA5-C25C4FEB686F</object-id>
                <tp:taxon-name-part taxon-name-part-type="genus" reg="Chlorocillium">Chlorocillium</tp:taxon-name-part>
                <tp:taxon-name-part taxon-name-part-type="species" reg="guizhouense">guizhouense</tp:taxon-name-part>
                <object-id xmlns:xlink="http://www.w3.org/1999/xlink" content-type="mycobank" xlink:type="simple">856175</object-id>
              </tp:taxon-name><tp:taxon-authority>W.H. Chen, Y.F. Han &amp; J.D. Liang</tp:taxon-authority><tp:taxon-status xmlns:xlink="http://www.w3.org/1999/xlink" xlink:type="simple">sp. nov.</tp:taxon-status><xref ref-type="fig" rid="F5">Fig. 5</xref></tp:nomenclature><tp:treatment-sec sec-type="etymology" id="SECID0EYEEK"><title>Etymology.</title><p>Referring to the location, Guizhou Province, where the type specimen was collected.</p></tp:treatment-sec><tp:treatment-sec sec-type="material" id="SECID0E4EEK"><title>Type.</title><p>China • Guizhou Province, Qiandongnan Miao and Dong Autonomous Prefecture, Rongjiang County, Dali Dong Village (<named-content xmlns:xlink="http://www.w3.org/1999/xlink" content-type="dwc:verbatimCoordinates" xlink:type="simple"><named-content content-type="geo-json" specific-use="{&#34;type&#34;:&#34;Point&#34;,&#34;coordinates&#34;:[108.413350,26.032972]}" id="NCID0EGFEK" xlink:type="simple">26°01'58.70"N, 108°24'48.06"E</named-content></named-content>). On a dead spider (<tp:taxon-name><tp:taxon-name-part taxon-name-part-type="order">Araneae</tp:taxon-name-part></tp:taxon-name>), 1 October 2018, Wanhao Chen, <named-content xmlns:xlink="http://www.w3.org/1999/xlink" content-type="dwc:institutional_code" xlink:title="Guizhou Agricultural College" xlink:href="http://grbio.org/institution/guizhou-agricultural-college" xlink:type="simple">GZAC</named-content> DL1017 (holotype), ex-type, DL10171.</p></tp:treatment-sec><tp:treatment-sec sec-type="description" id="SECID0EUFEK"><title>Description.</title><p>Colonies on <abbrev xmlns:xlink="http://www.w3.org/1999/xlink" xlink:title="potato dextrose agar" id="ABBRID0E1FEK" xlink:type="simple">PDA</abbrev> reaching 21–24 mm diam. in 14 d at 25 °C, white, consisting of a basal felt and cottony, floccose overgrowth, reverse yellowish. Prostrate hyphae smooth, septate, hyaline, 1.1–1.6 μm diam. Conidial structures consisting of erect conidiophores usually arising from the aerial hyphae, solitary or lecanicillium-like with phialides in whorls of two to three. Phialides 11.6–25.3 × 1.0–1.2 μm, with a cylindrical basal portion, tapering into a distinct neck. Conidia in chains, hyaline, fusiform, 1-celled, 2.6–3.8 × 1.1–1.6 μm (average values 3.2 × 1.3 μm). Octahedral crystals not observed.</p><fig id="F5" position="float" orientation="portrait"><object-id xmlns:xlink="http://www.w3.org/1999/xlink" content-type="doi" xlink:type="simple">10.3897/mycokeys.112.140799.figure5</object-id><object-id xmlns:xlink="http://www.w3.org/1999/xlink" content-type="arpha" xlink:type="simple">0A8FAE8D-37F5-553F-826B-B8ABE495012F</object-id><label>Figure 5.</label><caption><p><italic><tp:taxon-name><tp:taxon-name-part taxon-name-part-type="genus" reg="Chlorocillium">Chlorocillium</tp:taxon-name-part><tp:taxon-name-part taxon-name-part-type="species" reg="guizhouense">guizhouense</tp:taxon-name-part></tp:taxon-name></italic><bold>A</bold> infected spider <bold>B, C</bold><abbrev xmlns:xlink="http://www.w3.org/1999/xlink" xlink:title="potato dextrose agar" id="ABBRID0EVGEK" xlink:type="simple">PDA</abbrev> culture plate showing top (<bold>B</bold>) and reverse (<bold>C</bold>) sides of the colony <bold>D–F</bold> phialides and conidia were stained with cotton blue <bold>G</bold>–<bold>J</bold> phialides and conidia. Scale bars: 10 mm (<bold>B, C</bold>); 10 μm (<bold>D–J</bold>).</p></caption><graphic xmlns:xlink="http://www.w3.org/1999/xlink" xlink:href="mycokeys-112-335-g005.jpg" position="float" orientation="portrait" xlink:type="simple" id="oo_1231125.jpg"><uri content-type="original_file" xlink:type="simple">https://binary.pensoft.net/fig/1231125</uri></graphic></fig></tp:treatment-sec><tp:treatment-sec sec-type="host" id="SECID0EMHEK"><title>Host.</title><p>Spider (<tp:taxon-name><tp:taxon-name-part taxon-name-part-type="order">Araneae</tp:taxon-name-part></tp:taxon-name>).</p></tp:treatment-sec><tp:treatment-sec sec-type="material" id="SECID0EXHEK"><title>Additional material examined.</title><p>China • Guizhou, Qiandongnan Miao and Dong Autonomous Prefecture, Rongjiang County, Dali Dong Village (<named-content xmlns:xlink="http://www.w3.org/1999/xlink" content-type="dwc:verbatimCoordinates" xlink:type="simple"><named-content content-type="geo-json" specific-use="{&#34;type&#34;:&#34;Point&#34;,&#34;coordinates&#34;:[108.413350,26.032972]}" id="NCID0EAIEK" xlink:type="simple">26°01'58.70"N, 108°24'48.06"E</named-content></named-content>). On a dead spider (<tp:taxon-name><tp:taxon-name-part taxon-name-part-type="order">Araneae</tp:taxon-name-part></tp:taxon-name>), 1 October 2018, Wanhao Chen, DL10172 (living culture).</p></tp:treatment-sec><tp:treatment-sec sec-type="remarks" id="SECID0EKIEK"><title>Remarks.</title><p><italic><tp:taxon-name><tp:taxon-name-part taxon-name-part-type="genus" reg="Chlorocillium">Chlorocillium</tp:taxon-name-part><tp:taxon-name-part taxon-name-part-type="species" reg="guizhouense">guizhouense</tp:taxon-name-part></tp:taxon-name></italic> was identified as <italic><tp:taxon-name><tp:taxon-name-part taxon-name-part-type="genus" reg="Chlorocillium">Chlorocillium</tp:taxon-name-part></tp:taxon-name></italic>, based on the BLASTn result in NCBI and the phylogenetic analysis of the combined dataset 1 (Fig. <xref ref-type="fig" rid="F1">1</xref>). It clustered into an independent clade with a close relationship with <italic><tp:taxon-name><tp:taxon-name-part taxon-name-part-type="genus" reg="Chlorocillium">C.</tp:taxon-name-part><tp:taxon-name-part taxon-name-part-type="species" reg="araneogenum">araneogenum</tp:taxon-name-part></tp:taxon-name></italic>, <italic><tp:taxon-name><tp:taxon-name-part taxon-name-part-type="genus" reg="Chlorocillium">C.</tp:taxon-name-part><tp:taxon-name-part taxon-name-part-type="species" reg="sinense">sinense</tp:taxon-name-part></tp:taxon-name> and <tp:taxon-name><tp:taxon-name-part taxon-name-part-type="genus" reg="Chlorocillium">C.</tp:taxon-name-part><tp:taxon-name-part taxon-name-part-type="species" reg="vallense">vallense</tp:taxon-name-part></tp:taxon-name></italic> with high bootstrap value (93% <abbrev xmlns:xlink="http://www.w3.org/1999/xlink" xlink:title="maximum likelihood" id="ABBRID0EGKEK" xlink:type="simple">ML</abbrev>). Compared with the typical characteristics of the known species (Table <xref ref-type="table" rid="T2">2</xref>), <italic><tp:taxon-name><tp:taxon-name-part taxon-name-part-type="genus" reg="Chlorocillium">C.</tp:taxon-name-part><tp:taxon-name-part taxon-name-part-type="species" reg="guizhouense">guizhouense</tp:taxon-name-part></tp:taxon-name></italic> was distinguished from <italic><tp:taxon-name><tp:taxon-name-part taxon-name-part-type="genus" reg="Chlorocillium">C.</tp:taxon-name-part><tp:taxon-name-part taxon-name-part-type="species" reg="araneogenum">araneogenum</tp:taxon-name-part></tp:taxon-name></italic> by its smaller conidia (2.6–3.8 × 1.1–1.6 μm vs. 3.4–5.8 × 1.4–1.8 μm). <italic><tp:taxon-name><tp:taxon-name-part taxon-name-part-type="genus" reg="Chlorocillium">Chlorocillium</tp:taxon-name-part><tp:taxon-name-part taxon-name-part-type="species" reg="guizhouense">guizhouense</tp:taxon-name-part></tp:taxon-name></italic> can be distinguished from <italic><tp:taxon-name><tp:taxon-name-part taxon-name-part-type="genus" reg="Chlorocillium">C.</tp:taxon-name-part><tp:taxon-name-part taxon-name-part-type="species" reg="sinense">sinense</tp:taxon-name-part></tp:taxon-name></italic> by its larger conidia (fusiform, 2.6–3.8 × 1.1–1.6 μm vs. fusiform to ellipsoidal, 1.9–2.9 × 0.8–1.2 μm). <italic><tp:taxon-name><tp:taxon-name-part taxon-name-part-type="genus" reg="Chlorocillium">Chlorocillium</tp:taxon-name-part><tp:taxon-name-part taxon-name-part-type="species" reg="guizhouense">guizhouense</tp:taxon-name-part></tp:taxon-name></italic> was distinguished from <italic><tp:taxon-name><tp:taxon-name-part taxon-name-part-type="genus" reg="Chlorocillium">C.</tp:taxon-name-part><tp:taxon-name-part taxon-name-part-type="species" reg="vallense">vallense</tp:taxon-name-part></tp:taxon-name></italic> by its larger phialides (11.6–25.3 × 1.0–1.2 μm vs. 9.2–17.1 × 0.8–1.2 μm). Thus, the morphological characteristics and molecular phylogenetic results support <italic><tp:taxon-name><tp:taxon-name-part taxon-name-part-type="genus" reg="Chlorocillium">C.</tp:taxon-name-part><tp:taxon-name-part taxon-name-part-type="species" reg="guizhouense">guizhouense</tp:taxon-name-part></tp:taxon-name></italic> as a new species.</p><table-wrap id="T2" position="float" orientation="portrait"><label>Table 2.</label><caption><p>Morphological comparison of the new species with other <italic><tp:taxon-name><tp:taxon-name-part taxon-name-part-type="genus" reg="Chlorocillium">Chlorocillium</tp:taxon-name-part></tp:taxon-name></italic> species.</p></caption><table id="TID0EIWGK" rules="all"><tbody><tr><th rowspan="1" colspan="1">Species</th><th rowspan="1" colspan="1">Phialides (μm)</th><th rowspan="1" colspan="1">Conidia (μm)</th><th rowspan="1" colspan="1">Hosts</th><th rowspan="1" colspan="1">Octahedral crystals</th><th rowspan="1" colspan="1">References</th></tr><tr><td rowspan="1" colspan="1">
                        <italic>
                          <tp:taxon-name><tp:taxon-name-part taxon-name-part-type="genus" reg="Chlorocillium">C.</tp:taxon-name-part><tp:taxon-name-part taxon-name-part-type="species" reg="araneogenum">araneogenum</tp:taxon-name-part></tp:taxon-name>
                        </italic>
                      </td><td rowspan="1" colspan="1">8.3–23.3 × 1.3–2.2</td><td rowspan="1" colspan="1">fusiform, 3.4–5.8 × 1.4–1.8</td><td rowspan="1" colspan="1">spider</td><td rowspan="1" colspan="1">Absent</td><td rowspan="1" colspan="1">
                        <xref ref-type="bibr" rid="B13">Chen et al. 2022a</xref>
                      </td></tr><tr><td rowspan="1" colspan="1">
                        <italic>
                          <tp:taxon-name><tp:taxon-name-part taxon-name-part-type="genus" reg="Chlorocillium">C.</tp:taxon-name-part><tp:taxon-name-part taxon-name-part-type="species" reg="griseum">griseum</tp:taxon-name-part></tp:taxon-name>
                        </italic>
                      </td><td rowspan="1" colspan="1">18–40(−55) × 2–2.5</td><td rowspan="1" colspan="1">fusiform, 4.5–6 × 1.0–1.5</td><td rowspan="1" colspan="1">spider</td><td rowspan="1" colspan="1">Present</td><td rowspan="1" colspan="1">
                        <xref ref-type="bibr" rid="B60">Zare and Gams 2016</xref>
                      </td></tr><tr><td rowspan="1" colspan="1">
                        <italic>
                          <tp:taxon-name><tp:taxon-name-part taxon-name-part-type="genus" reg="Chlorocillium">C.</tp:taxon-name-part><tp:taxon-name-part taxon-name-part-type="species" reg="lepidopterorum">lepidopterorum</tp:taxon-name-part></tp:taxon-name>
                        </italic>
                      </td><td rowspan="1" colspan="1">21.2–33.7 × 1.1–1.4</td><td rowspan="1" colspan="1">fusiform, 3.1–4.3 × 1.3–1.5</td><td rowspan="1" colspan="1">pupa</td><td rowspan="1" colspan="1">Absent</td><td rowspan="1" colspan="1">
                        <xref ref-type="bibr" rid="B13">Chen et al. 2022a</xref>
                      </td></tr><tr><td rowspan="1" colspan="1">
                        <italic>
                          <tp:taxon-name><tp:taxon-name-part taxon-name-part-type="genus" reg="Chlorocillium">C.</tp:taxon-name-part><tp:taxon-name-part taxon-name-part-type="species" reg="sinense">sinense</tp:taxon-name-part></tp:taxon-name>
                        </italic>
                      </td><td rowspan="1" colspan="1">11.7–20.1 × 1.1–1.3</td><td rowspan="1" colspan="1">fusiform to ellipsoidal, 1.9–2.9 × 0.8–1.2</td><td rowspan="1" colspan="1">spider</td><td rowspan="1" colspan="1">Absent</td><td rowspan="1" colspan="1">
                        <xref ref-type="bibr" rid="B17">Chen et al. 2024</xref>
                      </td></tr><tr><td rowspan="1" colspan="1">
                        <bold>
                          <italic>
                            <tp:taxon-name><tp:taxon-name-part taxon-name-part-type="genus" reg="Chlorocillium">C.</tp:taxon-name-part><tp:taxon-name-part taxon-name-part-type="species" reg="guizhouense">guizhouense</tp:taxon-name-part></tp:taxon-name>
                          </italic>
                        </bold>
                      </td><td rowspan="1" colspan="1">
                        <bold>11.6–25.3 × 1.0–1.2</bold>
                      </td><td rowspan="1" colspan="1">
                        <bold>fusiform, 2.6–3.8 × 1.1–1.6</bold>
                      </td><td rowspan="1" colspan="1">
                        <bold>spider</bold>
                      </td><td rowspan="1" colspan="1">
                        <bold>Absent</bold>
                      </td><td rowspan="1" colspan="1">
                        <bold>This study</bold>
                      </td></tr><tr><td rowspan="1" colspan="1">
                        <bold>
                          <italic>
                            <tp:taxon-name><tp:taxon-name-part taxon-name-part-type="genus" reg="Chlorocillium">C.</tp:taxon-name-part><tp:taxon-name-part taxon-name-part-type="species" reg="vallense">vallense</tp:taxon-name-part></tp:taxon-name>
                          </italic>
                        </bold>
                      </td><td rowspan="1" colspan="1">
                        <bold>9.2–17.1 × 0.8–1.2</bold>
                      </td><td rowspan="1" colspan="1">
                        <bold>fusiform, 2.0–3.2 × 0.9–1.4</bold>
                      </td><td rowspan="1" colspan="1">
                        <bold>spider</bold>
                      </td><td rowspan="1" colspan="1">
                        <bold>Absent</bold>
                      </td><td rowspan="1" colspan="1">
                        <bold>This study</bold>
                      </td></tr></tbody></table></table-wrap></tp:treatment-sec><tp:treatment-sec><!--Section generated to contain objects referenced in tp:taxon-treatment.--><fig id="F1" position="float" orientation="portrait"><object-id xmlns:xlink="http://www.w3.org/1999/xlink" content-type="doi" xlink:type="simple">10.3897/mycokeys.112.140799.figure1</object-id><object-id xmlns:xlink="http://www.w3.org/1999/xlink" content-type="arpha" xlink:type="simple">29607ECB-602F-57CE-86BA-AEEAD3223FB0</object-id><label>Figure 1.</label><caption><p>Phylogram retrieved from IQTREE of the new species and related species in <tp:taxon-name><tp:taxon-name-part taxon-name-part-type="family">Clavicipitaceae</tp:taxon-name-part></tp:taxon-name> using the combined dataset of <abbrev xmlns:xlink="http://www.w3.org/1999/xlink" xlink:title="internal transcribed spacer" id="ABBRID0EWPDK" xlink:type="simple">ITS</abbrev>, <abbrev xmlns:xlink="http://www.w3.org/1999/xlink" xlink:title="large subunit ribosomal" id="ABBRID0E1PDK" xlink:type="simple">LSU</abbrev>, and <italic>tef</italic>-1α gene regions. The statistical values are provided at nodes as <abbrev xmlns:xlink="http://www.w3.org/1999/xlink" xlink:title="maximum likelihood" id="ABBRID0EAQDK" xlink:type="simple">ML</abbrev>/PP (<abbrev xmlns:xlink="http://www.w3.org/1999/xlink" xlink:title="maximum likelihood" id="ABBRID0EEQDK" xlink:type="simple">ML</abbrev> value above 50% and <abbrev xmlns:xlink="http://www.w3.org/1999/xlink" xlink:title="Bayesian inference" id="ABBRID0EIQDK" xlink:type="simple">BI</abbrev> value above 0.50). The tree is rooted with <italic><tp:taxon-name><tp:taxon-name-part taxon-name-part-type="genus" reg="Pleurocordyceps">Pleurocordyceps</tp:taxon-name-part><tp:taxon-name-part taxon-name-part-type="species" reg="aurantiaca">aurantiaca</tp:taxon-name-part></tp:taxon-name></italic> (MFLUCC 17-2113) and <italic><tp:taxon-name><tp:taxon-name-part taxon-name-part-type="genus" reg="Pleurocordyceps">P.</tp:taxon-name-part><tp:taxon-name-part taxon-name-part-type="species" reg="marginaliradians">marginaliradians</tp:taxon-name-part></tp:taxon-name></italic> (MFLU 17-1582). Ex-types, new strains and new species are indicated by the superscript “T” and in bold, respectively.</p></caption><graphic xmlns:xlink="http://www.w3.org/1999/xlink" xlink:href="mycokeys-112-335-g001.jpg" position="float" orientation="portrait" xlink:type="simple" id="oo_1231121.jpg"><uri content-type="original_file" xlink:type="simple">https://binary.pensoft.net/fig/1231121</uri></graphic></fig></tp:treatment-sec><ref-list><ref id="B13"><mixed-citation xmlns:xlink="http://www.w3.org/1999/xlink" xlink:type="simple"><person-group><name name-style="western"><surname>Chen</surname><given-names>WH</given-names></name><name name-style="western"><surname>Liang</surname><given-names>JD</given-names></name><name name-style="western"><surname>Ren</surname><given-names>XX</given-names></name><name name-style="western"><surname>Zhao</surname><given-names>JH</given-names></name><name name-style="western"><surname>Han</surname><given-names>YF</given-names></name><name name-style="western"><surname>Liang</surname><given-names>ZQ</given-names></name></person-group> (<year>2022a</year>) <article-title>Phylogenetic, ecological and morphological characteristics reveal two new spider-associated genera in <tp:taxon-name><tp:taxon-name-part taxon-name-part-type="family">Clavicipitaceae</tp:taxon-name-part></tp:taxon-name>.</article-title><source>MycoKeys</source><volume>91</volume>: <fpage>49</fpage>–<lpage>66</lpage>. <ext-link xlink:href="10.3897/mycokeys.91.86812" ext-link-type="doi" xlink:type="simple">https://doi.org/10.3897/mycokeys.91.86812</ext-link></mixed-citation></ref><ref id="B60"><mixed-citation xmlns:xlink="http://www.w3.org/1999/xlink" xlink:type="simple"><person-group><name name-style="western"><surname>Zare</surname><given-names>R</given-names></name><name name-style="western"><surname>Gams</surname><given-names>W</given-names></name></person-group> (<year>2016</year>) <article-title>More white verticillium-like anamorphs with erect conidiophores.</article-title><source>Mycological Progress</source><volume>15</volume>(<issue>10</issue>): <fpage>993</fpage>–<lpage>1030</lpage>. <ext-link xlink:href="10.1007/s11557-016-1214-8" ext-link-type="doi" xlink:type="simple">https://doi.org/10.1007/s11557-016-1214-8</ext-link></mixed-citation></ref><ref id="B17"><mixed-citation xmlns:xlink="http://www.w3.org/1999/xlink" xlink:type="simple"><person-group><name name-style="western"><surname>Chen</surname><given-names>WH</given-names></name><name name-style="western"><surname>Li</surname><given-names>D</given-names></name><name name-style="western"><surname>Liang</surname><given-names>JD</given-names></name><name name-style="western"><surname>Ren</surname><given-names>XX</given-names></name><name name-style="western"><surname>Zhao</surname><given-names>JH</given-names></name><name name-style="western"><surname>Han</surname><given-names>YF</given-names></name></person-group> (<year>2024</year>) <article-title><italic><tp:taxon-name><tp:taxon-name-part taxon-name-part-type="genus">Chlorocillium</tp:taxon-name-part><tp:taxon-name-part taxon-name-part-type="species">sinense</tp:taxon-name-part></tp:taxon-name></italic> sp. nov. (<tp:taxon-name><tp:taxon-name-part taxon-name-part-type="family">Clavicipitaceae</tp:taxon-name-part></tp:taxon-name>) and <italic><tp:taxon-name><tp:taxon-name-part taxon-name-part-type="genus">Calcarisporium</tp:taxon-name-part><tp:taxon-name-part taxon-name-part-type="species">guizhouense</tp:taxon-name-part></tp:taxon-name></italic> sp. nov. (<tp:taxon-name><tp:taxon-name-part taxon-name-part-type="family">Calcarisporiaceae</tp:taxon-name-part></tp:taxon-name>) in <tp:taxon-name><tp:taxon-name-part taxon-name-part-type="order">Hypocreales</tp:taxon-name-part></tp:taxon-name> from China.</article-title><source>MycoKeys</source><volume>109</volume>: <fpage>91</fpage>–<lpage>107</lpage>. <ext-link xlink:href="10.3897/mycokeys.109.128060" ext-link-type="doi" xlink:type="simple">https://doi.org/10.3897/mycokeys.109.128060</ext-link></mixed-citation></ref></ref-list></tp:taxon-treatment>
