# Supplementary material for: ﻿Four new araneogenous species and a new genus in Hypocreales (Clavicipitaceae, Cordycipitaceae) from the karst region of China
Source: MycoKeys. 2025 Jan 23;112:335–59. doi: 10.3897/mycokeys.112.140799 (PMC11783087; doi:10.3897/mycokeys.112.140799)
Supplement: XML Treatment for Chlorocillium vallense [file mycokeys.112.140799-treatment2.xml]

<!DOCTYPE tp:taxon-treatment
  PUBLIC "-//TaxonX//DTD Taxonomic Treatment Publishing DTD v0 20100105//EN" "tax-treatment-NSO.dtd">
<tp:taxon-treatment xmlns:tp="http://www.plazi.org/taxpub"><tp:treatment-meta><kwd-group><label>Taxon classification</label><kwd>
                  <named-content content-type="kingdom">Fungi</named-content>
                </kwd><kwd>
                  <named-content content-type="order">Hypocreales</named-content>
                </kwd><kwd>
                  <named-content content-type="family">Clavicipitaceae</named-content>
                </kwd></kwd-group><mixed-citation publication-type="journal"><person-group><name><surname>Chen</surname><given-names>Wan-Hao</given-names></name><name><surname>Li</surname><given-names>Dan</given-names></name><name><surname>Shu</surname><given-names>Hui-Lin</given-names></name><name><surname>Liang</surname><given-names>Jian-Dong</given-names></name><name><surname>Zhao</surname><given-names>Jie-Hong</given-names></name><name><surname>Tian</surname><given-names>Wei-Yi</given-names></name><name><surname>Han</surname><given-names>Yan-Feng</given-names></name></person-group><article-title>﻿Four new araneogenous species and a new genus in <tp:taxon-name><tp:taxon-name-part taxon-name-part-type="order">Hypocreales</tp:taxon-name-part></tp:taxon-name> (<tp:taxon-name><tp:taxon-name-part taxon-name-part-type="family">Clavicipitaceae</tp:taxon-name-part></tp:taxon-name>, <tp:taxon-name><tp:taxon-name-part taxon-name-part-type="family">Cordycipitaceae</tp:taxon-name-part></tp:taxon-name>) from the karst region of China</article-title><source>MycoKeys</source><day>23</day><month>01</month><year>2025</year><volume>112</volume><fpage>335</fpage><lpage>359</lpage><pub-id pub-id-type="doi">10.3897/mycokeys.112.140799</pub-id></mixed-citation></tp:treatment-meta><tp:nomenclature><label>﻿</label><tp:taxon-name>
                <object-id xmlns:xlink="http://www.w3.org/1999/xlink" content-type="arpha" xlink:type="simple">1CFA2FC3-1B6A-5958-B7A1-F49929920D3B</object-id>
                <tp:taxon-name-part taxon-name-part-type="genus" reg="Chlorocillium">Chlorocillium</tp:taxon-name-part>
                <tp:taxon-name-part taxon-name-part-type="species" reg="vallense">vallense</tp:taxon-name-part>
                <object-id xmlns:xlink="http://www.w3.org/1999/xlink" content-type="mycobank" xlink:type="simple">856176</object-id>
              </tp:taxon-name><tp:taxon-authority>W.H. Chen, Y.F. Han &amp; J.D. Liang</tp:taxon-authority><tp:taxon-status xmlns:xlink="http://www.w3.org/1999/xlink" xlink:type="simple">sp. nov.</tp:taxon-status><xref ref-type="fig" rid="F6">Fig. 6</xref></tp:nomenclature><tp:treatment-sec sec-type="etymology" id="SECID0ECXEK"><title>Etymology.</title><p>Referring to its location, Mayao River Valley, where the fungus was first discovered.</p></tp:treatment-sec><tp:treatment-sec sec-type="material" id="SECID0EHXEK"><title>Type.</title><p>China • Guizhou Province, Qiannan Buyi and Miao Autonomous Prefecture, Duyun City, Mayao River Valley (<named-content xmlns:xlink="http://www.w3.org/1999/xlink" content-type="dwc:verbatimCoordinates" xlink:type="simple"><named-content content-type="geo-json" specific-use="{&#34;type&#34;:&#34;Point&#34;,&#34;coordinates&#34;:[107.380061,26.356864]}" id="NCID0EQXEK" xlink:type="simple">26°21'24.71"N, 107°22'48.22"E</named-content></named-content>). On a dead spider (<tp:taxon-name><tp:taxon-name-part taxon-name-part-type="order">Araneae</tp:taxon-name-part></tp:taxon-name>), 4 September 2021, Wanhao Chen, <named-content xmlns:xlink="http://www.w3.org/1999/xlink" content-type="dwc:institutional_code" xlink:title="Guizhou Agricultural College" xlink:href="http://grbio.org/institution/guizhou-agricultural-college" xlink:type="simple">GZAC</named-content> DY0902 (holotype), ex-type, DY09021.</p></tp:treatment-sec><tp:treatment-sec sec-type="description" id="SECID0E5XEK"><title>Description.</title><p>Colonies on <abbrev xmlns:xlink="http://www.w3.org/1999/xlink" xlink:title="potato dextrose agar" id="ABBRID0EEYEK" xlink:type="simple">PDA</abbrev> reaching 72–74 mm diam. in 14 days at 25 °C, white, consisting of a basal felt and cottony, floccose overgrowth, reverse yellowish. Prostrate hyphae smooth, septate, hyaline, 0.9–1.3 μm diam. Conidial structures consisting of erect branching conidiophores usually arising from the aerial hyphae, solitary or lecanicillium-like in whorls of two to four. Phialides 9.2–17.1 × 0.8–1.2 μm, with a cylindrical basal portion, tapering into a distinct neck. Conidia hyaline, fusiform, 1-celled, 2.0–3.2 × 0.9–1.4 μm (average values 2.4 × 1.2 μm). Octahedral crystals not observed.</p><fig id="F6" position="float" orientation="portrait"><object-id xmlns:xlink="http://www.w3.org/1999/xlink" content-type="doi" xlink:type="simple">10.3897/mycokeys.112.140799.figure6</object-id><object-id xmlns:xlink="http://www.w3.org/1999/xlink" content-type="arpha" xlink:type="simple">ACFAC9D9-DC98-5DB8-B0FD-FE96C022935E</object-id><label>Figure 6.</label><caption><p><italic><tp:taxon-name><tp:taxon-name-part taxon-name-part-type="genus" reg="Chlorocillium">Chlorocillium</tp:taxon-name-part><tp:taxon-name-part taxon-name-part-type="species" reg="vallense">vallense</tp:taxon-name-part></tp:taxon-name></italic><bold>A</bold> infected spider <bold>B, C</bold><abbrev xmlns:xlink="http://www.w3.org/1999/xlink" xlink:title="potato dextrose agar" id="ABBRID0E6YEK" xlink:type="simple">PDA</abbrev> culture plate showing top (<bold>B</bold>) and reverse (<bold>C</bold>) sides of the colony <bold>D–J</bold> phialides and conidia. Scale bars: 10 mm (<bold>B, C</bold>); 10 μm (<bold>D–J</bold>).</p></caption><graphic xmlns:xlink="http://www.w3.org/1999/xlink" xlink:href="mycokeys-112-335-g006.jpg" position="float" orientation="portrait" xlink:type="simple" id="oo_1231126.jpg"><uri content-type="original_file" xlink:type="simple">https://binary.pensoft.net/fig/1231126</uri></graphic></fig></tp:treatment-sec><tp:treatment-sec sec-type="host" id="SECID0ESZEK"><title>Host.</title><p>Spider (<tp:taxon-name><tp:taxon-name-part taxon-name-part-type="order">Araneae</tp:taxon-name-part></tp:taxon-name>).</p></tp:treatment-sec><tp:treatment-sec sec-type="Additional strain examined" id="SECID0E4ZEK"><title>Additional strain examined.</title><p>China • Guizhou Province, Qiannan Buyi and Miao Autonomous Prefecture, Duyun City, Mayao River Valley (<named-content xmlns:xlink="http://www.w3.org/1999/xlink" content-type="dwc:verbatimCoordinates" xlink:type="simple"><named-content content-type="geo-json" specific-use="{&#34;type&#34;:&#34;Point&#34;,&#34;coordinates&#34;:[107.380061,26.356864]}" id="NCID0EG1EK" xlink:type="simple">26°21'24.71"N, 107°22'48.22"E</named-content></named-content>). On a dead spider (<tp:taxon-name><tp:taxon-name-part taxon-name-part-type="order">Araneae</tp:taxon-name-part></tp:taxon-name>), 4 September 2021, Wanhao Chen, DY09022 (living culture).</p></tp:treatment-sec><tp:treatment-sec sec-type="remarks" id="SECID0EQ1EK"><title>Remarks.</title><p><italic><tp:taxon-name><tp:taxon-name-part taxon-name-part-type="genus" reg="Chlorocillium">Chlorocillium</tp:taxon-name-part><tp:taxon-name-part taxon-name-part-type="species" reg="vallense">vallense</tp:taxon-name-part></tp:taxon-name></italic> was identified as in <italic><tp:taxon-name><tp:taxon-name-part taxon-name-part-type="genus" reg="Chlorocillium">Chlorocillium</tp:taxon-name-part></tp:taxon-name></italic><italic>s. str.</italic>, based on the BLASTn result in NCBI and the phylogenetic analysis of the combined dataset 1 (Fig. <xref ref-type="fig" rid="F1">1</xref>) and clustered into an independent clade with a close relationship with <italic><tp:taxon-name><tp:taxon-name-part taxon-name-part-type="genus" reg="Chlorocillium">C.</tp:taxon-name-part><tp:taxon-name-part taxon-name-part-type="species" reg="sinense">sinense</tp:taxon-name-part></tp:taxon-name></italic> and <italic><tp:taxon-name><tp:taxon-name-part taxon-name-part-type="genus" reg="Chlorocillium">C.</tp:taxon-name-part><tp:taxon-name-part taxon-name-part-type="species" reg="araneogenum">araneogenum</tp:taxon-name-part></tp:taxon-name></italic>. Compared with the typical characteristics of the known species (Table <xref ref-type="table" rid="T2">2</xref>), <italic><tp:taxon-name><tp:taxon-name-part taxon-name-part-type="genus" reg="Chlorocillium">C.</tp:taxon-name-part><tp:taxon-name-part taxon-name-part-type="species" reg="vallense">vallense</tp:taxon-name-part></tp:taxon-name></italic> was distinguished from <italic><tp:taxon-name><tp:taxon-name-part taxon-name-part-type="genus" reg="Chlorocillium">C.</tp:taxon-name-part><tp:taxon-name-part taxon-name-part-type="species" reg="sinense">sinense</tp:taxon-name-part></tp:taxon-name></italic> by its shorter phialide (9.2–17.1 × 0.8–1.2 μm vs. 11.7–20.1 × 1.1–1.3 μm), larger fusiform conidia (2.0–3.2 × 0.9–1.4 μm vs. 1.9–2.9 × 0.8–1.2 μm) and fast-growing in <abbrev xmlns:xlink="http://www.w3.org/1999/xlink" xlink:title="potato dextrose agar" id="ABBRID0E53EK" xlink:type="simple">PDA</abbrev>. <italic><tp:taxon-name><tp:taxon-name-part taxon-name-part-type="genus" reg="Chlorocillium">Chlorocillium</tp:taxon-name-part><tp:taxon-name-part taxon-name-part-type="species" reg="vallense">vallense</tp:taxon-name-part></tp:taxon-name></italic> was distinguished from <italic><tp:taxon-name><tp:taxon-name-part taxon-name-part-type="genus" reg="Chlorocillium">C.</tp:taxon-name-part><tp:taxon-name-part taxon-name-part-type="species" reg="araneogenum">araneogenum</tp:taxon-name-part></tp:taxon-name></italic> by its shorter phialide (9.2–17.1 × 0.8–1.2 μm vs. 8.3–23.3 × 1.3–2.2 μm) and smaller conidia (2.0–3.2 × 0.9–1.4 μm vs. 3.4–5.8 × 1.4–1.8 μm). Thus, based on both morphological characteristics and molecular phylogenetic results, we confirm <italic><tp:taxon-name><tp:taxon-name-part taxon-name-part-type="genus" reg="Chlorocillium">C.</tp:taxon-name-part><tp:taxon-name-part taxon-name-part-type="species" reg="vallense">vallense</tp:taxon-name-part></tp:taxon-name></italic> as a new species.</p></tp:treatment-sec><tp:treatment-sec><!--Section generated to contain objects referenced in tp:taxon-treatment.--><fig id="F1" position="float" orientation="portrait"><object-id xmlns:xlink="http://www.w3.org/1999/xlink" content-type="doi" xlink:type="simple">10.3897/mycokeys.112.140799.figure1</object-id><object-id xmlns:xlink="http://www.w3.org/1999/xlink" content-type="arpha" xlink:type="simple">29607ECB-602F-57CE-86BA-AEEAD3223FB0</object-id><label>Figure 1.</label><caption><p>Phylogram retrieved from IQTREE of the new species and related species in <tp:taxon-name><tp:taxon-name-part taxon-name-part-type="family">Clavicipitaceae</tp:taxon-name-part></tp:taxon-name> using the combined dataset of <abbrev xmlns:xlink="http://www.w3.org/1999/xlink" xlink:title="internal transcribed spacer" id="ABBRID0EWPDK" xlink:type="simple">ITS</abbrev>, <abbrev xmlns:xlink="http://www.w3.org/1999/xlink" xlink:title="large subunit ribosomal" id="ABBRID0E1PDK" xlink:type="simple">LSU</abbrev>, and <italic>tef</italic>-1α gene regions. The statistical values are provided at nodes as <abbrev xmlns:xlink="http://www.w3.org/1999/xlink" xlink:title="maximum likelihood" id="ABBRID0EAQDK" xlink:type="simple">ML</abbrev>/PP (<abbrev xmlns:xlink="http://www.w3.org/1999/xlink" xlink:title="maximum likelihood" id="ABBRID0EEQDK" xlink:type="simple">ML</abbrev> value above 50% and <abbrev xmlns:xlink="http://www.w3.org/1999/xlink" xlink:title="Bayesian inference" id="ABBRID0EIQDK" xlink:type="simple">BI</abbrev> value above 0.50). The tree is rooted with <italic><tp:taxon-name><tp:taxon-name-part taxon-name-part-type="genus" reg="Pleurocordyceps">Pleurocordyceps</tp:taxon-name-part><tp:taxon-name-part taxon-name-part-type="species" reg="aurantiaca">aurantiaca</tp:taxon-name-part></tp:taxon-name></italic> (MFLUCC 17-2113) and <italic><tp:taxon-name><tp:taxon-name-part taxon-name-part-type="genus" reg="Pleurocordyceps">P.</tp:taxon-name-part><tp:taxon-name-part taxon-name-part-type="species" reg="marginaliradians">marginaliradians</tp:taxon-name-part></tp:taxon-name></italic> (MFLU 17-1582). Ex-types, new strains and new species are indicated by the superscript “T” and in bold, respectively.</p></caption><graphic xmlns:xlink="http://www.w3.org/1999/xlink" xlink:href="mycokeys-112-335-g001.jpg" position="float" orientation="portrait" xlink:type="simple" id="oo_1231121.jpg"><uri content-type="original_file" xlink:type="simple">https://binary.pensoft.net/fig/1231121</uri></graphic></fig><table-wrap id="T2" position="float" orientation="portrait"><label>Table 2.</label><caption><p>Morphological comparison of the new species with other <italic><tp:taxon-name><tp:taxon-name-part taxon-name-part-type="genus" reg="Chlorocillium">Chlorocillium</tp:taxon-name-part></tp:taxon-name></italic> species.</p></caption><table id="TID0EIWGK" rules="all"><tbody><tr><th rowspan="1" colspan="1">Species</th><th rowspan="1" colspan="1">Phialides (μm)</th><th rowspan="1" colspan="1">Conidia (μm)</th><th rowspan="1" colspan="1">Hosts</th><th rowspan="1" colspan="1">Octahedral crystals</th><th rowspan="1" colspan="1">References</th></tr><tr><td rowspan="1" colspan="1">
                        <italic>
                          <tp:taxon-name><tp:taxon-name-part taxon-name-part-type="genus" reg="Chlorocillium">C.</tp:taxon-name-part><tp:taxon-name-part taxon-name-part-type="species" reg="araneogenum">araneogenum</tp:taxon-name-part></tp:taxon-name>
                        </italic>
                      </td><td rowspan="1" colspan="1">8.3–23.3 × 1.3–2.2</td><td rowspan="1" colspan="1">fusiform, 3.4–5.8 × 1.4–1.8</td><td rowspan="1" colspan="1">spider</td><td rowspan="1" colspan="1">Absent</td><td rowspan="1" colspan="1">
                        <xref ref-type="bibr" rid="B13">Chen et al. 2022a</xref>
                      </td></tr><tr><td rowspan="1" colspan="1">
                        <italic>
                          <tp:taxon-name><tp:taxon-name-part taxon-name-part-type="genus" reg="Chlorocillium">C.</tp:taxon-name-part><tp:taxon-name-part taxon-name-part-type="species" reg="griseum">griseum</tp:taxon-name-part></tp:taxon-name>
                        </italic>
                      </td><td rowspan="1" colspan="1">18–40(−55) × 2–2.5</td><td rowspan="1" colspan="1">fusiform, 4.5–6 × 1.0–1.5</td><td rowspan="1" colspan="1">spider</td><td rowspan="1" colspan="1">Present</td><td rowspan="1" colspan="1">
                        <xref ref-type="bibr" rid="B60">Zare and Gams 2016</xref>
                      </td></tr><tr><td rowspan="1" colspan="1">
                        <italic>
                          <tp:taxon-name><tp:taxon-name-part taxon-name-part-type="genus" reg="Chlorocillium">C.</tp:taxon-name-part><tp:taxon-name-part taxon-name-part-type="species" reg="lepidopterorum">lepidopterorum</tp:taxon-name-part></tp:taxon-name>
                        </italic>
                      </td><td rowspan="1" colspan="1">21.2–33.7 × 1.1–1.4</td><td rowspan="1" colspan="1">fusiform, 3.1–4.3 × 1.3–1.5</td><td rowspan="1" colspan="1">pupa</td><td rowspan="1" colspan="1">Absent</td><td rowspan="1" colspan="1">
                        <xref ref-type="bibr" rid="B13">Chen et al. 2022a</xref>
                      </td></tr><tr><td rowspan="1" colspan="1">
                        <italic>
                          <tp:taxon-name><tp:taxon-name-part taxon-name-part-type="genus" reg="Chlorocillium">C.</tp:taxon-name-part><tp:taxon-name-part taxon-name-part-type="species" reg="sinense">sinense</tp:taxon-name-part></tp:taxon-name>
                        </italic>
                      </td><td rowspan="1" colspan="1">11.7–20.1 × 1.1–1.3</td><td rowspan="1" colspan="1">fusiform to ellipsoidal, 1.9–2.9 × 0.8–1.2</td><td rowspan="1" colspan="1">spider</td><td rowspan="1" colspan="1">Absent</td><td rowspan="1" colspan="1">
                        <xref ref-type="bibr" rid="B17">Chen et al. 2024</xref>
                      </td></tr><tr><td rowspan="1" colspan="1">
                        <bold>
                          <italic>
                            <tp:taxon-name><tp:taxon-name-part taxon-name-part-type="genus" reg="Chlorocillium">C.</tp:taxon-name-part><tp:taxon-name-part taxon-name-part-type="species" reg="guizhouense">guizhouense</tp:taxon-name-part></tp:taxon-name>
                          </italic>
                        </bold>
                      </td><td rowspan="1" colspan="1">
                        <bold>11.6–25.3 × 1.0–1.2</bold>
                      </td><td rowspan="1" colspan="1">
                        <bold>fusiform, 2.6–3.8 × 1.1–1.6</bold>
                      </td><td rowspan="1" colspan="1">
                        <bold>spider</bold>
                      </td><td rowspan="1" colspan="1">
                        <bold>Absent</bold>
                      </td><td rowspan="1" colspan="1">
                        <bold>This study</bold>
                      </td></tr><tr><td rowspan="1" colspan="1">
                        <bold>
                          <italic>
                            <tp:taxon-name><tp:taxon-name-part taxon-name-part-type="genus" reg="Chlorocillium">C.</tp:taxon-name-part><tp:taxon-name-part taxon-name-part-type="species" reg="vallense">vallense</tp:taxon-name-part></tp:taxon-name>
                          </italic>
                        </bold>
                      </td><td rowspan="1" colspan="1">
                        <bold>9.2–17.1 × 0.8–1.2</bold>
                      </td><td rowspan="1" colspan="1">
                        <bold>fusiform, 2.0–3.2 × 0.9–1.4</bold>
                      </td><td rowspan="1" colspan="1">
                        <bold>spider</bold>
                      </td><td rowspan="1" colspan="1">
                        <bold>Absent</bold>
                      </td><td rowspan="1" colspan="1">
                        <bold>This study</bold>
                      </td></tr></tbody></table></table-wrap></tp:treatment-sec><ref-list><ref id="B13"><mixed-citation xmlns:xlink="http://www.w3.org/1999/xlink" xlink:type="simple"><person-group><name name-style="western"><surname>Chen</surname><given-names>WH</given-names></name><name name-style="western"><surname>Liang</surname><given-names>JD</given-names></name><name name-style="western"><surname>Ren</surname><given-names>XX</given-names></name><name name-style="western"><surname>Zhao</surname><given-names>JH</given-names></name><name name-style="western"><surname>Han</surname><given-names>YF</given-names></name><name name-style="western"><surname>Liang</surname><given-names>ZQ</given-names></name></person-group> (<year>2022a</year>) <article-title>Phylogenetic, ecological and morphological characteristics reveal two new spider-associated genera in <tp:taxon-name><tp:taxon-name-part taxon-name-part-type="family">Clavicipitaceae</tp:taxon-name-part></tp:taxon-name>.</article-title><source>MycoKeys</source><volume>91</volume>: <fpage>49</fpage>–<lpage>66</lpage>. <ext-link xlink:href="10.3897/mycokeys.91.86812" ext-link-type="doi" xlink:type="simple">https://doi.org/10.3897/mycokeys.91.86812</ext-link></mixed-citation></ref><ref id="B60"><mixed-citation xmlns:xlink="http://www.w3.org/1999/xlink" xlink:type="simple"><person-group><name name-style="western"><surname>Zare</surname><given-names>R</given-names></name><name name-style="western"><surname>Gams</surname><given-names>W</given-names></name></person-group> (<year>2016</year>) <article-title>More white verticillium-like anamorphs with erect conidiophores.</article-title><source>Mycological Progress</source><volume>15</volume>(<issue>10</issue>): <fpage>993</fpage>–<lpage>1030</lpage>. <ext-link xlink:href="10.1007/s11557-016-1214-8" ext-link-type="doi" xlink:type="simple">https://doi.org/10.1007/s11557-016-1214-8</ext-link></mixed-citation></ref><ref id="B17"><mixed-citation xmlns:xlink="http://www.w3.org/1999/xlink" xlink:type="simple"><person-group><name name-style="western"><surname>Chen</surname><given-names>WH</given-names></name><name name-style="western"><surname>Li</surname><given-names>D</given-names></name><name name-style="western"><surname>Liang</surname><given-names>JD</given-names></name><name name-style="western"><surname>Ren</surname><given-names>XX</given-names></name><name name-style="western"><surname>Zhao</surname><given-names>JH</given-names></name><name name-style="western"><surname>Han</surname><given-names>YF</given-names></name></person-group> (<year>2024</year>) <article-title><italic><tp:taxon-name><tp:taxon-name-part taxon-name-part-type="genus">Chlorocillium</tp:taxon-name-part><tp:taxon-name-part taxon-name-part-type="species">sinense</tp:taxon-name-part></tp:taxon-name></italic> sp. nov. (<tp:taxon-name><tp:taxon-name-part taxon-name-part-type="family">Clavicipitaceae</tp:taxon-name-part></tp:taxon-name>) and <italic><tp:taxon-name><tp:taxon-name-part taxon-name-part-type="genus">Calcarisporium</tp:taxon-name-part><tp:taxon-name-part taxon-name-part-type="species">guizhouense</tp:taxon-name-part></tp:taxon-name></italic> sp. nov. (<tp:taxon-name><tp:taxon-name-part taxon-name-part-type="family">Calcarisporiaceae</tp:taxon-name-part></tp:taxon-name>) in <tp:taxon-name><tp:taxon-name-part taxon-name-part-type="order">Hypocreales</tp:taxon-name-part></tp:taxon-name> from China.</article-title><source>MycoKeys</source><volume>109</volume>: <fpage>91</fpage>–<lpage>107</lpage>. <ext-link xlink:href="10.3897/mycokeys.109.128060" ext-link-type="doi" xlink:type="simple">https://doi.org/10.3897/mycokeys.109.128060</ext-link></mixed-citation></ref></ref-list></tp:taxon-treatment>
