# Supplementary material for: ﻿Four new araneogenous species and a new genus in Hypocreales (Clavicipitaceae, Cordycipitaceae) from the karst region of China
Source: MycoKeys. 2025 Jan 23;112:335–59. doi: 10.3897/mycokeys.112.140799 (PMC11783087; doi:10.3897/mycokeys.112.140799)
Supplement: XML Treatment for Gamszarella sinensis [file mycokeys.112.140799-treatment3.xml]

<!DOCTYPE tp:taxon-treatment
  PUBLIC "-//TaxonX//DTD Taxonomic Treatment Publishing DTD v0 20100105//EN" "tax-treatment-NSO.dtd">
<tp:taxon-treatment xmlns:tp="http://www.plazi.org/taxpub"><tp:treatment-meta><kwd-group><label>Taxon classification</label><kwd>
                  <named-content content-type="kingdom">Fungi</named-content>
                </kwd><kwd>
                  <named-content content-type="order">Hypocreales</named-content>
                </kwd><kwd>
                  <named-content content-type="family">Clavicipitaceae</named-content>
                </kwd></kwd-group><mixed-citation publication-type="journal"><person-group><name><surname>Chen</surname><given-names>Wan-Hao</given-names></name><name><surname>Li</surname><given-names>Dan</given-names></name><name><surname>Shu</surname><given-names>Hui-Lin</given-names></name><name><surname>Liang</surname><given-names>Jian-Dong</given-names></name><name><surname>Zhao</surname><given-names>Jie-Hong</given-names></name><name><surname>Tian</surname><given-names>Wei-Yi</given-names></name><name><surname>Han</surname><given-names>Yan-Feng</given-names></name></person-group><article-title>﻿Four new araneogenous species and a new genus in <tp:taxon-name><tp:taxon-name-part taxon-name-part-type="order">Hypocreales</tp:taxon-name-part></tp:taxon-name> (<tp:taxon-name><tp:taxon-name-part taxon-name-part-type="family">Clavicipitaceae</tp:taxon-name-part></tp:taxon-name>, <tp:taxon-name><tp:taxon-name-part taxon-name-part-type="family">Cordycipitaceae</tp:taxon-name-part></tp:taxon-name>) from the karst region of China</article-title><source>MycoKeys</source><day>23</day><month>01</month><year>2025</year><volume>112</volume><fpage>335</fpage><lpage>359</lpage><pub-id pub-id-type="doi">10.3897/mycokeys.112.140799</pub-id></mixed-citation></tp:treatment-meta><tp:nomenclature><label>﻿</label><tp:taxon-name>
                <object-id xmlns:xlink="http://www.w3.org/1999/xlink" content-type="arpha" xlink:type="simple">58A287C6-F8FD-5F6B-B019-03E60EBF424A</object-id>
                <tp:taxon-name-part taxon-name-part-type="genus" reg="Gamszarella">Gamszarella</tp:taxon-name-part>
                <tp:taxon-name-part taxon-name-part-type="species" reg="sinensis">sinensis</tp:taxon-name-part>
                <object-id xmlns:xlink="http://www.w3.org/1999/xlink" content-type="mycobank" xlink:type="simple">856388</object-id>
              </tp:taxon-name><tp:taxon-authority>W.H. Chen, Y.F. Han &amp; J.D. Liang</tp:taxon-authority><tp:taxon-status xmlns:xlink="http://www.w3.org/1999/xlink" xlink:type="simple">sp. nov.</tp:taxon-status><xref ref-type="fig" rid="F7">Fig. 7</xref></tp:nomenclature><tp:treatment-sec sec-type="etymology" id="SECID0E46EK"><title>Etymology.</title><p>Referring to the country, China, where the fungus was first discovered.</p></tp:treatment-sec><tp:treatment-sec sec-type="material" id="SECID0ECAFK"><title>Type.</title><p>China • Guizhou Province, Guiyang City, Wudang District, Bala Valley (<named-content xmlns:xlink="http://www.w3.org/1999/xlink" content-type="dwc:verbatimCoordinates" xlink:type="simple"><named-content content-type="geo-json" specific-use="{&#34;type&#34;:&#34;Point&#34;,&#34;coordinates&#34;:[106.982525,26.751954]}" id="NCID0ELAFK" xlink:type="simple">26°45'7.0344"N, 106°58'57.09"E</named-content></named-content>). On a dead spider (<tp:taxon-name><tp:taxon-name-part taxon-name-part-type="order">Araneae</tp:taxon-name-part></tp:taxon-name>), 5 April 2024, Wanhao Chen, <named-content xmlns:xlink="http://www.w3.org/1999/xlink" content-type="dwc:institutional_code" xlink:title="Guizhou Agricultural College" xlink:href="http://grbio.org/institution/guizhou-agricultural-college" xlink:type="simple">GZAC</named-content> WD0408 (holotype), ex-type, WD04081.</p></tp:treatment-sec><tp:treatment-sec sec-type="description" id="SECID0EZAFK"><title>Description.</title><p>Colonies on <abbrev xmlns:xlink="http://www.w3.org/1999/xlink" xlink:title="potato dextrose agar" id="ABBRID0E6AFK" xlink:type="simple">PDA</abbrev> reaching 37–38 mm diam in 14 d at 25 °C, white, consisting of a basal felt and cottony, floccose overgrowth, reverse yellowish, with radial patterns. Prostrate hyphae smooth, septate, hyaline, 1.5–1.9 μm diam. Conidial structures consisting of erect conidiophores usually arising from the aerial hyphae, solitary or lecanicillium-like with conidiogenous cells in whorls of two to three. Conidiogenous cells 7.0–12.0 × 1.0–1.5 μm, with a cylindrical basal portion, bearing numerous denticles, tapering into a distinct neck. Conidia hyaline, ellipsoidal to fusiform, 1-celled, 2.4–3.9 × 1.5–2.8 μm. Octahedral crystals not observed.</p><fig id="F7" position="float" orientation="portrait"><object-id xmlns:xlink="http://www.w3.org/1999/xlink" content-type="doi" xlink:type="simple">10.3897/mycokeys.112.140799.figure7</object-id><object-id xmlns:xlink="http://www.w3.org/1999/xlink" content-type="arpha" xlink:type="simple">51DFA248-4213-56C9-A769-89DEFC46A45B</object-id><label>Figure 7.</label><caption><p><italic><tp:taxon-name><tp:taxon-name-part taxon-name-part-type="genus" reg="Gamszarella">Gamszarella</tp:taxon-name-part><tp:taxon-name-part taxon-name-part-type="species" reg="sinensis">sinensis</tp:taxon-name-part></tp:taxon-name></italic><bold>A</bold> infected spider (<tp:taxon-name><tp:taxon-name-part taxon-name-part-type="order">Araneae</tp:taxon-name-part></tp:taxon-name>) <bold>B, C</bold><abbrev xmlns:xlink="http://www.w3.org/1999/xlink" xlink:title="potato dextrose agar" id="ABBRID0E6BFK" xlink:type="simple">PDA</abbrev> culture plate showing top (<bold>B</bold>) and reverse (<bold>C</bold>) sides of the colony <bold>D–L</bold> conidiogenous cells and conidia were stained with cotton blue <bold>M</bold> conidiogenous cells and conidia. Scale bars: 10 mm (<bold>B, C</bold>); 10 μm (<bold>D–M</bold>).</p></caption><graphic xmlns:xlink="http://www.w3.org/1999/xlink" xlink:href="mycokeys-112-335-g007.jpg" position="float" orientation="portrait" xlink:type="simple" id="oo_1231127.jpg"><uri content-type="original_file" xlink:type="simple">https://binary.pensoft.net/fig/1231127</uri></graphic></fig></tp:treatment-sec><tp:treatment-sec sec-type="host" id="SECID0EUCFK"><title>Host.</title><p>Spider (<tp:taxon-name><tp:taxon-name-part taxon-name-part-type="order">Araneae</tp:taxon-name-part></tp:taxon-name>).</p></tp:treatment-sec><tp:treatment-sec sec-type="material" id="SECID0E6CFK"><title>Additional material examined.</title><p>China • Guizhou Province, Guiyang City, Wudang District, Bala Valley (<named-content xmlns:xlink="http://www.w3.org/1999/xlink" content-type="dwc:verbatimCoordinates" xlink:type="simple"><named-content content-type="geo-json" specific-use="{&#34;type&#34;:&#34;Point&#34;,&#34;coordinates&#34;:[106.982525,26.751954]}" id="NCID0EIDFK" xlink:type="simple">26°45'7.0344"N, 106°58'57.09"E</named-content></named-content>). On a dead spider (<tp:taxon-name><tp:taxon-name-part taxon-name-part-type="order">Araneae</tp:taxon-name-part></tp:taxon-name>), 5 April 2024, Wanhao Chen, WD04082 (living culture).</p></tp:treatment-sec><tp:treatment-sec sec-type="remarks" id="SECID0ESDFK"><title>Remarks.</title><p>The new strains were identified as a member in <italic><tp:taxon-name><tp:taxon-name-part taxon-name-part-type="genus" reg="Gamszarella">Gamszarella</tp:taxon-name-part></tp:taxon-name></italic>, based on the BLASTn result in NCBI. The phylogenetic analyses of the combined dataset 2 (Fig. <xref ref-type="fig" rid="F2">2</xref>) showed that the new strains clustered as an independent clade with a close relationship to <italic><tp:taxon-name><tp:taxon-name-part taxon-name-part-type="genus" reg="Gamszarella">Gamszarella</tp:taxon-name-part><tp:taxon-name-part taxon-name-part-type="species" reg="antillana">antillana</tp:taxon-name-part></tp:taxon-name></italic> (R.F. Castañeda &amp; G.R.W. Arnold) Crous and <italic><tp:taxon-name><tp:taxon-name-part taxon-name-part-type="genus" reg="Gamszarella">G.</tp:taxon-name-part><tp:taxon-name-part taxon-name-part-type="species" reg="buffelskloofina">buffelskloofina</tp:taxon-name-part></tp:taxon-name></italic> Crous. Compared with the typical characteristics of the known species (Table <xref ref-type="table" rid="T3">3</xref>), the new taxon, <italic><tp:taxon-name><tp:taxon-name-part taxon-name-part-type="genus" reg="Gamszarella">Gamszarella</tp:taxon-name-part><tp:taxon-name-part taxon-name-part-type="species" reg="sinensis">sinensis</tp:taxon-name-part></tp:taxon-name></italic> was distinguished from <italic><tp:taxon-name><tp:taxon-name-part taxon-name-part-type="genus" reg="Gamszarella">G.</tp:taxon-name-part><tp:taxon-name-part taxon-name-part-type="species" reg="antillana">antillana</tp:taxon-name-part></tp:taxon-name></italic> by its shorter conidiogenous cells bearing numerous denticles (Numerous denticles, 7.0–12.0 × 1.0–1.5 μm vs. absent of denticles, 18–31 × 1 μm), ellipsoidal to fusiform conidia and absent of octahedral crystals. <italic><tp:taxon-name><tp:taxon-name-part taxon-name-part-type="genus" reg="Gamszarella">Gamszarella</tp:taxon-name-part><tp:taxon-name-part taxon-name-part-type="species" reg="sinensis">sinensis</tp:taxon-name-part></tp:taxon-name></italic> was distinguished from <italic><tp:taxon-name><tp:taxon-name-part taxon-name-part-type="genus" reg="Gamszarella">G.</tp:taxon-name-part><tp:taxon-name-part taxon-name-part-type="species" reg="buffelskloofina">buffelskloofina</tp:taxon-name-part></tp:taxon-name></italic> by its shorter conidiogenous cells (7.0–12.0 × 1.0–1.5 μm vs. 7–22 × 1.5–2 μm), smaller ellipsoidal to fusiform conidia [2.4–3.9 × 1.5–2.8 μm vs. (3–)4–6(–10) × 2 μm] and spider host. <italic><tp:taxon-name><tp:taxon-name-part taxon-name-part-type="genus" reg="Gamszarella">Gamszarella</tp:taxon-name-part><tp:taxon-name-part taxon-name-part-type="species" reg="sinensis">sinensis</tp:taxon-name-part></tp:taxon-name></italic> was distinguished from <italic><tp:taxon-name><tp:taxon-name-part taxon-name-part-type="genus" reg="Gamszarella">G.</tp:taxon-name-part><tp:taxon-name-part taxon-name-part-type="species" reg="vallensis">vallensis</tp:taxon-name-part></tp:taxon-name></italic> by its longer conidiogenous cells (7.0–12.0 × 1.0–1.5 μm vs. 3.8–5.4 × 1.3–1.9 μm). Thus, the morphological characteristics and molecular phylogenetic results support <italic><tp:taxon-name><tp:taxon-name-part taxon-name-part-type="genus" reg="Gamszarella">G.</tp:taxon-name-part><tp:taxon-name-part taxon-name-part-type="species" reg="sinensis">sinensis</tp:taxon-name-part></tp:taxon-name></italic> as a new species.</p><table-wrap id="T3" position="float" orientation="portrait"><label>Table 3.</label><caption><p>Morphological comparison of the new species with other <italic><tp:taxon-name><tp:taxon-name-part taxon-name-part-type="genus" reg="Gamszarella">Gamszarella</tp:taxon-name-part></tp:taxon-name></italic> species.</p></caption><table id="TID0EWAHK" rules="all"><tbody><tr><th rowspan="1" colspan="1">Species</th><th rowspan="1" colspan="1">Conidiogenous cells (μm)</th><th rowspan="1" colspan="1">Conidia (μm)</th><th rowspan="1" colspan="1">Octahedral crystals</th><th rowspan="1" colspan="1">Hosts/ substrate</th><th rowspan="1" colspan="1">References</th></tr><tr><td rowspan="1" colspan="1">
                        <italic>
                          <tp:taxon-name><tp:taxon-name-part taxon-name-part-type="genus" reg="Gamszarella">G.</tp:taxon-name-part><tp:taxon-name-part taxon-name-part-type="species" reg="antillana">antillana</tp:taxon-name-part></tp:taxon-name>
                        </italic>
                      </td><td rowspan="1" colspan="1">No denticles, 18–31 × 1</td><td rowspan="1" colspan="1">Two types: primary conidia fusiform, 11–18 × 0.8–1.5; secondary conidia ellipsoidal, 3–4 × 0.8–1.2</td><td rowspan="1" colspan="1">Present</td><td rowspan="1" colspan="1">Agaric</td><td rowspan="1" colspan="1">
                        <xref ref-type="bibr" rid="B59">Zare and Gams 2001</xref>
                      </td></tr><tr><td rowspan="1" colspan="1">
                        <italic>
                          <tp:taxon-name><tp:taxon-name-part taxon-name-part-type="genus" reg="Gamszarella">G.</tp:taxon-name-part><tp:taxon-name-part taxon-name-part-type="species" reg="buffelskloofina">buffelskloofina</tp:taxon-name-part></tp:taxon-name>
                        </italic>
                      </td><td rowspan="1" colspan="1">Terminating in a cluster of denticles, 7–22 × 1.5–2</td><td rowspan="1" colspan="1">Subcylindrical, (3–)4–6(–10) × 2</td><td rowspan="1" colspan="1">Absent</td><td rowspan="1" colspan="1">Insect</td><td rowspan="1" colspan="1">
                        <xref ref-type="bibr" rid="B19">Crous et al. 2023</xref>
                      </td></tr><tr><td rowspan="1" colspan="1">
                        <bold>
                          <italic>
                            <tp:taxon-name><tp:taxon-name-part taxon-name-part-type="genus" reg="Gamszarella">G.</tp:taxon-name-part><tp:taxon-name-part taxon-name-part-type="species" reg="sinensis">sinensis</tp:taxon-name-part></tp:taxon-name>
                          </italic>
                        </bold>
                      </td><td rowspan="1" colspan="1">
                        <bold>Numerous denticles, 7.0–12.0 × 1.0–1.5</bold>
                      </td><td rowspan="1" colspan="1">
                        <bold>Ellipsoidal to fusiform, 2.4–3.9 × 1.5–2.8</bold>
                      </td><td rowspan="1" colspan="1">
                        <bold>Absent</bold>
                      </td><td rowspan="1" colspan="1">
                        <bold>Spider</bold>
                      </td><td rowspan="1" colspan="1">
                        <bold>This study</bold>
                      </td></tr><tr><td rowspan="1" colspan="1">
                        <bold>
                          <italic>
                            <tp:taxon-name><tp:taxon-name-part taxon-name-part-type="genus" reg="Gamszarella">G.</tp:taxon-name-part><tp:taxon-name-part taxon-name-part-type="species" reg="vallensis">vallensis</tp:taxon-name-part></tp:taxon-name>
                          </italic>
                        </bold>
                      </td><td rowspan="1" colspan="1">
                        <bold>Numerous denticles, 3.8–5.4 × 1.3–1.9</bold>
                      </td><td rowspan="1" colspan="1">
                        <bold>Ellipsoidal to fusiform, 2.3–3.0 × 1.7–1.9</bold>
                      </td><td rowspan="1" colspan="1">
                        <bold>Absent</bold>
                      </td><td rowspan="1" colspan="1">
                        <bold>Spider</bold>
                      </td><td rowspan="1" colspan="1">
                        <bold>This study</bold>
                      </td></tr></tbody></table></table-wrap></tp:treatment-sec><tp:treatment-sec><!--Section generated to contain objects referenced in tp:taxon-treatment.--><fig id="F2" position="float" orientation="portrait"><object-id xmlns:xlink="http://www.w3.org/1999/xlink" content-type="doi" xlink:type="simple">10.3897/mycokeys.112.140799.figure2</object-id><object-id xmlns:xlink="http://www.w3.org/1999/xlink" content-type="arpha" xlink:type="simple">4A6F873F-B461-537B-A2E3-81536B515968</object-id><label>Figure 2.</label><caption><p>Phylogram retrieved from IQTREE of the new species and other related species in <tp:taxon-name><tp:taxon-name-part taxon-name-part-type="family">Cordycipitaceae</tp:taxon-name-part></tp:taxon-name> using the combined dataset of <abbrev xmlns:xlink="http://www.w3.org/1999/xlink" xlink:title="internal transcribed spacer" id="ABBRID0EZUDK" xlink:type="simple">ITS</abbrev>, <abbrev xmlns:xlink="http://www.w3.org/1999/xlink" xlink:title="large subunit ribosomal" id="ABBRID0E4UDK" xlink:type="simple">LSU</abbrev>, <italic><abbrev xmlns:xlink="http://www.w3.org/1999/xlink" xlink:title="RNA polymerase II second largest subunit" id="ABBRID0ECVDK" xlink:type="simple">RPB2</abbrev></italic> and <italic>tef</italic>-1α gene regions. The statistical values are provided at nodes as <abbrev xmlns:xlink="http://www.w3.org/1999/xlink" xlink:title="maximum likelihood" id="ABBRID0EIVDK" xlink:type="simple">ML</abbrev>/PP (<abbrev xmlns:xlink="http://www.w3.org/1999/xlink" xlink:title="maximum likelihood" id="ABBRID0EMVDK" xlink:type="simple">ML</abbrev> value above 50% and <abbrev xmlns:xlink="http://www.w3.org/1999/xlink" xlink:title="Bayesian inference" id="ABBRID0EQVDK" xlink:type="simple">BI</abbrev> value above 0.50). The tree is rooted with <italic><tp:taxon-name><tp:taxon-name-part taxon-name-part-type="genus" reg="Purpureocillium">Purpureocillium</tp:taxon-name-part><tp:taxon-name-part taxon-name-part-type="species" reg="lilacinum">lilacinum</tp:taxon-name-part></tp:taxon-name></italic> (<named-content xmlns:xlink="http://www.w3.org/1999/xlink" content-type="dwc:institutional_code" xlink:title="Centraalbureau voor Schimmelcultures, Utrecht, the Netherlands" xlink:href="http://grbio.org/institution/centraalbureau-voor-schimmelcultures-cbs-fungal-biodiversity-centre" xlink:type="simple">CBS</named-content> 431.87). Ex-types, new strains and new species are indicated by the superscript “T” and in bold, respectively.</p></caption><graphic xmlns:xlink="http://www.w3.org/1999/xlink" xlink:href="mycokeys-112-335-g002.jpg" position="float" orientation="portrait" xlink:type="simple" id="oo_1231122.jpg"><uri content-type="original_file" xlink:type="simple">https://binary.pensoft.net/fig/1231122</uri></graphic></fig></tp:treatment-sec><ref-list><ref id="B59"><mixed-citation xmlns:xlink="http://www.w3.org/1999/xlink" xlink:type="simple"><person-group><name name-style="western"><surname>Zare</surname><given-names>R</given-names></name><name name-style="western"><surname>Gams</surname><given-names>W</given-names></name></person-group> (<year>2001</year>) <article-title>A revision of <tp:taxon-name><tp:taxon-name-part taxon-name-part-type="genus">Verticillium</tp:taxon-name-part><tp:taxon-name-part taxon-name-part-type="infraspecific-rank">section</tp:taxon-name-part><tp:taxon-name-part taxon-name-part-type="section">Prostrata</tp:taxon-name-part></tp:taxon-name>. IV. The genera <italic><tp:taxon-name><tp:taxon-name-part taxon-name-part-type="genus">Lecanicillium</tp:taxon-name-part></tp:taxon-name></italic> and <italic><tp:taxon-name><tp:taxon-name-part taxon-name-part-type="genus">Simplicillium</tp:taxon-name-part></tp:taxon-name></italic> gen. nov.</article-title><source>Nova Hedwigia</source><volume>73</volume>(<issue>1–2</issue>): <fpage>1</fpage>–<lpage>50</lpage>. <ext-link xlink:href="10.1127/nova.hedwigia/73/2001/1" ext-link-type="doi" xlink:type="simple">https://doi.org/10.1127/nova.hedwigia/73/2001/1</ext-link></mixed-citation></ref><ref id="B19"><mixed-citation xmlns:xlink="http://www.w3.org/1999/xlink" xlink:type="simple"><person-group><name name-style="western"><surname>Crous</surname><given-names>PW</given-names></name><name name-style="western"><surname>Costa</surname><given-names>MM</given-names></name><name name-style="western"><surname>Kandemir</surname><given-names>H</given-names></name><name name-style="western"><surname>Vermaas</surname><given-names>M</given-names></name><name name-style="western"><surname>Vu</surname><given-names>D</given-names></name><name name-style="western"><surname>Zhao</surname><given-names>L</given-names></name><name name-style="western"><surname>Arumugam</surname><given-names>E</given-names></name><name name-style="western"><surname>Flakus</surname><given-names>A</given-names></name><name name-style="western"><surname>Jurjević</surname><given-names>Ž</given-names></name><name name-style="western"><surname>Kaliyaperumal</surname><given-names>M</given-names></name><name name-style="western"><surname>Mahadevakumar</surname><given-names>S</given-names></name><name name-style="western"><surname>Murugadoss</surname><given-names>R</given-names></name><name name-style="western"><surname>Shivas</surname><given-names>RG</given-names></name><name name-style="western"><surname>Tan</surname><given-names>YP</given-names></name><name name-style="western"><surname>Wingfield</surname><given-names>MJ</given-names></name><name name-style="western"><surname>Abell</surname><given-names>SE</given-names></name><name name-style="western"><surname>Marney</surname><given-names>TS</given-names></name><name name-style="western"><surname>Danteswari</surname><given-names>C</given-names></name><name name-style="western"><surname>Darmostuk</surname><given-names>V</given-names></name><name name-style="western"><surname>Denchev</surname><given-names>CM</given-names></name><name name-style="western"><surname>Denchev</surname><given-names>TT</given-names></name><name name-style="western"><surname>Etayo</surname><given-names>J</given-names></name><name name-style="western"><surname>Gené</surname><given-names>J</given-names></name><name name-style="western"><surname>Gunaseelan</surname><given-names>S</given-names></name><name name-style="western"><surname>Hubka</surname><given-names>V</given-names></name><name name-style="western"><surname>Illescas</surname><given-names>T</given-names></name><name name-style="western"><surname>Jansen</surname><given-names>GM</given-names></name><name name-style="western"><surname>Kezo</surname><given-names>K</given-names></name><name name-style="western"><surname>Kumar</surname><given-names>S</given-names></name><name name-style="western"><surname>Larsson</surname><given-names>E</given-names></name><name name-style="western"><surname>Mufeeda</surname><given-names>KT</given-names></name><name name-style="western"><surname>Piątek</surname><given-names>M</given-names></name><name name-style="western"><surname>Rodriguez-Flakus</surname><given-names>P</given-names></name><name name-style="western"><surname>Sarma</surname><given-names>PVSRN</given-names></name><name name-style="western"><surname>Stryjak-Bogacka</surname><given-names>M</given-names></name><name name-style="western"><surname>Torres-Garcia</surname><given-names>D</given-names></name><name name-style="western"><surname>Vauras</surname><given-names>J</given-names></name><name name-style="western"><surname>Acal</surname><given-names>DA</given-names></name><name name-style="western"><surname>Akulov</surname><given-names>A</given-names></name><name name-style="western"><surname>Alhudaib</surname><given-names>K</given-names></name><name name-style="western"><surname>Asif</surname><given-names>M</given-names></name><name name-style="western"><surname>Balashov</surname><given-names>S</given-names></name><name name-style="western"><surname>Baral</surname><given-names>HO</given-names></name><name name-style="western"><surname>Baturo-Cieśniewska</surname><given-names>A</given-names></name><name name-style="western"><surname>Begerow</surname><given-names>D</given-names></name><name name-style="western"><surname>Beja-Pereira</surname><given-names>A</given-names></name><name name-style="western"><surname>Bianchinotti</surname><given-names>MV</given-names></name><name name-style="western"><surname>Bilański</surname><given-names>P</given-names></name><name name-style="western"><surname>Chandranayaka</surname><given-names>S</given-names></name><name name-style="western"><surname>Chellappan</surname><given-names>N</given-names></name><name name-style="western"><surname>Cowan</surname><given-names>DA</given-names></name><name name-style="western"><surname>Custódio</surname><given-names>FA</given-names></name><name name-style="western"><surname>Czachura</surname><given-names>P</given-names></name><name name-style="western"><surname>Delgado</surname><given-names>G</given-names></name><name name-style="western"><surname>De Silva</surname><given-names>NI</given-names></name><name name-style="western"><surname>Dijksterhuis</surname><given-names>J</given-names></name><name name-style="western"><surname>Dueñas</surname><given-names>M</given-names></name><name name-style="western"><surname>Eisvand</surname><given-names>P</given-names></name><name name-style="western"><surname>Fachada</surname><given-names>V</given-names></name><name name-style="western"><surname>Fournier</surname><given-names>J</given-names></name><name name-style="western"><surname>Fritsche</surname><given-names>Y</given-names></name><name name-style="western"><surname>Fuljer</surname><given-names>F</given-names></name><name name-style="western"><surname>Ganga</surname><given-names>KGG</given-names></name><name name-style="western"><surname>Guerra</surname><given-names>MP</given-names></name><name name-style="western"><surname>Hansen</surname><given-names>K</given-names></name><name name-style="western"><surname>Hywel-Jones</surname><given-names>N</given-names></name><name name-style="western"><surname>Ismail</surname><given-names>AM</given-names></name><name name-style="western"><surname>Jacobs</surname><given-names>CR</given-names></name><name name-style="western"><surname>Jankowiak</surname><given-names>R</given-names></name><name name-style="western"><surname>Karich</surname><given-names>A</given-names></name><name name-style="western"><surname>Kemler</surname><given-names>M</given-names></name><name name-style="western"><surname>Kisło</surname><given-names>K</given-names></name><name name-style="western"><surname>Klofac</surname><given-names>W</given-names></name><name name-style="western"><surname>Krisai-Greilhuber</surname><given-names>I</given-names></name><name name-style="western"><surname>Latha</surname><given-names>KPD</given-names></name><name name-style="western"><surname>Lebeuf</surname><given-names>R</given-names></name><name name-style="western"><surname>Lopes</surname><given-names>ME</given-names></name><name name-style="western"><surname>Lumyong</surname><given-names>S</given-names></name><name name-style="western"><surname>Maciá-Vicente</surname><given-names>JG</given-names></name><name name-style="western"><surname>Maggs-Kölling</surname><given-names>G</given-names></name><name name-style="western"><surname>Magistà</surname><given-names>D</given-names></name><name name-style="western"><surname>Manimohan</surname><given-names>P</given-names></name><name name-style="western"><surname>Martín</surname><given-names>MP</given-names></name><name name-style="western"><surname>Mazur</surname><given-names>E</given-names></name><name name-style="western"><surname>Mehrabi-Koushki</surname><given-names>M</given-names></name><name name-style="western"><surname>Miller</surname><given-names>AN</given-names></name><name name-style="western"><surname>Mombert</surname><given-names>A</given-names></name><name name-style="western"><surname>Ossowska</surname><given-names>EA</given-names></name><name name-style="western"><surname>Patejuk</surname><given-names>K</given-names></name><name name-style="western"><surname>Pereira</surname><given-names>OL</given-names></name><name name-style="western"><surname>Piskorski</surname><given-names>S</given-names></name><name name-style="western"><surname>Plaza</surname><given-names>M</given-names></name><name name-style="western"><surname>Podile</surname><given-names>AR</given-names></name><name name-style="western"><surname>Polhorský</surname><given-names>A</given-names></name><name name-style="western"><surname>Pusz</surname><given-names>W</given-names></name><name name-style="western"><surname>Raza</surname><given-names>M</given-names></name><name name-style="western"><surname>Ruszkiewicz-Michalska</surname><given-names>M</given-names></name><name name-style="western"><surname>Saba</surname><given-names>M</given-names></name><name name-style="western"><surname>Sánchez</surname><given-names>RM</given-names></name><name name-style="western"><surname>Singh</surname><given-names>R</given-names></name><name name-style="western"><surname>Śliwa</surname><given-names>L</given-names></name><name name-style="western"><surname>Smith</surname><given-names>ME</given-names></name><name name-style="western"><surname>Stefenon</surname><given-names>VM</given-names></name><name name-style="western"><surname>Strašiftáková</surname><given-names>D</given-names></name><name name-style="western"><surname>Suwannarach</surname><given-names>N</given-names></name><name name-style="western"><surname>Szczepańska</surname><given-names>K</given-names></name><name name-style="western"><surname>Telleria</surname><given-names>MT</given-names></name><name name-style="western"><surname>Tennakoon</surname><given-names>DS</given-names></name><name name-style="western"><surname>Thines</surname><given-names>M</given-names></name><name name-style="western"><surname>Thorn</surname><given-names>RG</given-names></name><name name-style="western"><surname>Urbaniak</surname><given-names>J</given-names></name><name name-style="western"><surname>van der Vegte</surname><given-names>M</given-names></name><name name-style="western"><surname>Vasan</surname><given-names>V</given-names></name><name name-style="western"><surname>Vila-Viçosa</surname><given-names>C</given-names></name><name name-style="western"><surname>Voglmayr</surname><given-names>H</given-names></name><name name-style="western"><surname>Wrzosek</surname><given-names>M</given-names></name><name name-style="western"><surname>Zappelini</surname><given-names>J</given-names></name><name name-style="western"><surname>Groenewald</surname><given-names>JZ</given-names></name></person-group> (<year>2023</year>) <article-title>Fungal Planet description sheets: 1550–1613.</article-title><source>Persoonia</source><volume>51</volume>(<issue>1</issue>): <fpage>280</fpage>–<lpage>417</lpage>. <ext-link xlink:href="10.3767/persoonia.2023.51.08" ext-link-type="doi" xlink:type="simple">https://doi.org/10.3767/persoonia.2023.51.08</ext-link></mixed-citation></ref></ref-list></tp:taxon-treatment>
